# Supplementary material for: Bromido(2,4,6-trimethyl­phen­yl)mercury(II)
Source: Acta Crystallogr Sect E Struct Rep Online. 2012 Mar 14;68(Pt 4):m424. doi: 10.1107/S1600536812010392 (PMC3343827; doi:10.1107/S1600536812010392)
Supplement: Supplementary file 1 [file e-68-0m424-sup1.cif]

##############################################################################
#                                                                            #
# This CIF contains the data in a paper accepted for publication in          #
# Acta Crystallographica Section E. It conforms to the requirements of       #
# Notes for Authors for Acta Crystallographica Section E, and has been       #
# peer reviewed under the auspices of the IUCr Commission on Journals.       #
#                                                                            #
# Full details of the Crystallographic Information File format               #
# are given in the paper "The Crystallographic Information File (CIF):       #
# a New Standard Archive File for Crystallography" by S. R. Hall, F. H.      #
# Allen and I. D. Brown [Acta Cryst. (1991), A47, 655-685].                  #
#                                                                            #
# The current version of the core CIF dictionary is obtainable from          #
# ftp://ftp.iucr.org/pub/cif_core.dic.                                       #
#                                                                            #
# Software is freely available for graphical display of the structure(s)     #
# in this CIF. For information consult the CIF software page                 #
# http://www.iucr.org/resources/cif/software.                                #
#                                                                            #
# This file may be used for bona fide research purposes within the           #
# scientific community so long as proper attribution is given to the journal # 
# article from which it was obtained.                                        #
#                                                                            #
##############################################################################
data_I
_audit_creation_method     SHELXL-97
_chemical_name_systematic
;
Bromido(2,4,6-trimethylphenyl)mercury(II)
;
_chemical_name_common     ?
_chemical_formula_moiety     'C9 H11 Br Hg'
_chemical_formula_sum     'C9 H11 Br Hg'
_chemical_formula_iupac     '[Hg Br (C9 H11)]'
_chemical_formula_weight     399.68
_chemical_melting_point     ?
_symmetry_cell_setting     monoclinic
_symmetry_space_group_name_H-M     'C 2/c'
_symmetry_space_group_name_Hall     '-C 2yc'
loop_
    _symmetry_equiv_pos_as_xyz
    'x, y, z'
    '-x, y, -z+1/2'
    'x+1/2, y+1/2, z'
    '-x+1/2, y+1/2, -z+1/2'
    '-x, -y, -z'
    'x, -y, z-1/2'
    '-x+1/2, -y+1/2, -z'
    'x+1/2, -y+1/2, z-1/2'
_cell_length_a     10.0459(8)
_cell_length_b     15.3072(13)
_cell_length_c     8.1517(7)
_cell_angle_alpha     90.00
_cell_angle_beta     126.912(5)
_cell_angle_gamma     90.00
_cell_volume     1002.27(14)
_cell_formula_units_Z     4
_cell_measurement_reflns_used     8005
_cell_measurement_theta_min     4.1
_cell_measurement_theta_max     25.9
_cell_measurement_temperature     173(2)
_exptl_crystal_description     needle
_exptl_crystal_colour     colourless
_exptl_crystal_size_max     0.21
_exptl_crystal_size_mid     0.10
_exptl_crystal_size_min     0.03
_exptl_crystal_density_diffrn     2.649
_exptl_crystal_density_meas     ?
_exptl_crystal_density_method     'not measured'
_exptl_crystal_F_000     720
_exptl_absorpt_coefficient_mu     19.280
_exptl_absorpt_correction_type     multi-scan
_exptl_absorpt_process_details     '(MULABS; Spek, 2009; Blessing, 1995)'
_exptl_absorpt_correction_T_min     0.1068
_exptl_absorpt_correction_T_max     0.5954
_exptl_special_details
;
 ;
;
_diffrn_ambient_temperature     173(2)
_diffrn_radiation_type     MoK\a
_diffrn_radiation_wavelength     0.71073
_diffrn_radiation_source     'Genix 3D I\mS microfocus X-ray source'
_diffrn_radiation_monochromator     'Genix 3D multilayer optics'
_diffrn_measurement_device_type     'Stoe IPDS II two-circle'
_diffrn_measurement_method     \w
_diffrn_detector_area_resol_mean     ?
_diffrn_reflns_number     6756
_diffrn_reflns_av_R_equivalents     0.1029
_diffrn_reflns_av_sigmaI/netI     0.0433
_diffrn_reflns_theta_min     4.11
_diffrn_reflns_theta_max     25.58
_diffrn_reflns_theta_full     25.00
_diffrn_measured_fraction_theta_max     0.995
_diffrn_measured_fraction_theta_full     0.995
_diffrn_reflns_limit_h_min     -12
_diffrn_reflns_limit_h_max     12
_diffrn_reflns_limit_k_min     -18
_diffrn_reflns_limit_k_max     18
_diffrn_reflns_limit_l_min     -9
_diffrn_reflns_limit_l_max     9
_diffrn_standards_number     0
_diffrn_standards_interval_count     .
_diffrn_standards_interval_time     .
_diffrn_standards_decay_%     ?
_refine_special_details
;
Refinement of <i>F</i>^2^ against ALL reflections. The weighted <i>R</i>-factor
<i>wR</i> and goodness of fit <i>S</i> are based on <i>F</i>^2^, conventional
<i>R</i>-factors <i>R</i> are based on <i>F</i>, with <i>F</i> set to zero for
negative <i>F</i>^2^. The threshold expression of <i>F</i>^2^ >
\s(<i>F</i>^2^) is used only for calculating <i>R</i>-factors(gt) <i>etc</i>.
and is not relevant to the choice of reflections for refinement.
<i>R</i>-factors based on <i>F</i>^2^ are statistically about twice as large
as those based on <i>F</i>, and <i>R</i>- factors based on ALL data will be
even larger.
;
_reflns_number_total     942
_reflns_number_gt     892
_reflns_threshold_expression     I>2\s(I)
_refine_ls_structure_factor_coef     Fsqd
_refine_ls_matrix_type     full
_refine_ls_R_factor_all     0.0271
_refine_ls_R_factor_gt     0.0251
_refine_ls_wR_factor_gt     0.0561
_refine_ls_wR_factor_ref     0.0568
_refine_ls_goodness_of_fit_ref     1.048
_refine_ls_restrained_S_all     1.048
_refine_ls_number_reflns     942
_refine_ls_number_parameters     55
_refine_ls_number_restraints     0
_refine_ls_hydrogen_treatment     constr
_refine_ls_weighting_scheme     calc
_refine_ls_weighting_details
                 'calc w=1/[\s^2^(Fo^2^)+(0.0240P)^2^] where P=(Fo^2^+2Fc^2^)/3'
_atom_sites_solution_hydrogens     geom
_atom_sites_solution_primary     direct
_atom_sites_solution_secondary     difmap
_refine_ls_shift/su_max     0.001
_refine_ls_shift/su_mean     0.000
_refine_diff_density_max     1.186
_refine_diff_density_min     -0.705
_refine_ls_extinction_method     none
_refine_ls_extinction_coef     ?
loop_
    _atom_type_symbol
    _atom_type_description
    _atom_type_scat_dispersion_real
    _atom_type_scat_dispersion_imag
    _atom_type_scat_source
    'C' 'C' 0.0033 0.0016
                         'International Tables Vol C Tables 4.2.6.8 and 6.1.1.4'
    'H' 'H' 0.0000 0.0000
                         'International Tables Vol C Tables 4.2.6.8 and 6.1.1.4'
    'Br' 'Br' -0.2901 2.4595
                         'International Tables Vol C Tables 4.2.6.8 and 6.1.1.4'
    'Hg' 'Hg' -2.3894 9.2266
                         'International Tables Vol C Tables 4.2.6.8 and 6.1.1.4'
_computing_data_collection     'X-AREA (Stoe & Cie, 2001)'
_computing_cell_refinement     'X-AREA (Stoe & Cie, 2001)'
_computing_data_reduction     'X-RED32 (Stoe & Cie, 2001)'
_computing_structure_solution     'SHELXS97 (Sheldrick, 2008)'
_computing_structure_refinement     'SHELXL97 (Sheldrick, 2008)'
_computing_molecular_graphics     'XP (Sheldrick, 2008)'
_computing_publication_material     'SHELXL97 (Sheldrick, 2008)'
loop_
    _atom_site_type_symbol
    _atom_site_label
    _atom_site_fract_x
    _atom_site_fract_y
    _atom_site_fract_z
    _atom_site_U_iso_or_equiv
    _atom_site_adp_type
    _atom_site_calc_flag
    _atom_site_refinement_flags
    _atom_site_occupancy
    _atom_site_symmetry_multiplicity
    _atom_site_disorder_assembly
    _atom_site_disorder_group
    Hg Hg1 0.5000 0.600559(17) 0.7500 0.03814(13) Uani d S 1 2 . .
    Br Br1 0.5000 0.44177(5) 0.7500 0.0531(3) Uani d S 1 2 . .
    C C1 0.5000 0.7347(5) 0.7500 0.0336(15) Uani d S 1 2 . .
    C C2 0.6166(6) 0.7798(4) 0.7414(7) 0.0331(10) Uani d . 1 1 . .
    C C3 0.6142(7) 0.8712(4) 0.7429(8) 0.0375(12) Uani d . 1 1 . .
    H H3 0.6940 0.9024 0.7389 0.045 Uiso calc R 1 1 . .
    C C4 0.5000 0.9178(5) 0.7500 0.0369(18) Uani d S 1 2 . .
    C C5 0.7411(7) 0.7320(4) 0.7278(9) 0.0422(13) Uani d . 1 1 . .
    H H5A 0.7982 0.6875 0.8359 0.063 Uiso calc R 1 1 . .
    H H5B 0.8229 0.7736 0.7453 0.063 Uiso calc R 1 1 . .
    H H5C 0.6831 0.7037 0.5933 0.063 Uiso calc R 1 1 . .
    C C6 0.5000 1.0155(5) 0.7500 0.048(2) Uani d S 1 2 . .
    H H6A 0.6116 1.0368 0.8599 0.073 Uiso calc PR 0.50 1 . .
    H H6B 0.4202 1.0368 0.7726 0.073 Uiso calc PR 0.50 1 . .
    H H6C 0.4682 1.0368 0.6175 0.073 Uiso calc PR 0.50 1 . .
loop_
    _atom_site_aniso_label
    _atom_site_aniso_U_11
    _atom_site_aniso_U_22
    _atom_site_aniso_U_33
    _atom_site_aniso_U_12
    _atom_site_aniso_U_13
    _atom_site_aniso_U_23
    Hg1 0.03770(18) 0.02853(18) 0.0464(2) 0.000 0.02430(15) 0.000
    Br1 0.0503(5) 0.0291(5) 0.0834(7) 0.000 0.0419(5) 0.000
    C1 0.038(4) 0.029(3) 0.032(4) 0.000 0.020(3) 0.000
    C2 0.030(2) 0.038(3) 0.026(2) -0.001(2) 0.014(2) -0.003(2)
    C3 0.037(3) 0.038(3) 0.034(3) -0.007(2) 0.019(2) -0.004(2)
    C4 0.043(4) 0.021(3) 0.032(4) 0.000 0.014(3) 0.000
    C5 0.038(3) 0.045(3) 0.044(3) -0.003(2) 0.025(3) -0.001(2)
    C6 0.060(6) 0.033(4) 0.045(5) 0.000 0.028(4) 0.000
_geom_special_details
;
All e.s.d.'s (except the e.s.d. in the dihedral angle between two l.s. planes)
are estimated using the full covariance matrix. The cell e.s.d.'s are taken
into account individually in the estimation of e.s.d.'s in distances, angles
and torsion angles; correlations between e.s.d.'s in cell parameters are only
used when they are defined by crystal symmetry. An approximate (isotropic)
treatment of cell e.s.d.'s is used for estimating e.s.d.'s involving l.s.
planes.
;
loop_
    _geom_bond_atom_site_label_1
    _geom_bond_atom_site_label_2
    _geom_bond_site_symmetry_2
    _geom_bond_distance
    _geom_bond_publ_flag
    Hg1 C1 . 2.053(7) ?
    Hg1 Br1 . 2.4307(8) ?
    C1 C2 2_656 1.397(6) ?
    C1 C2 . 1.397(6) ?
    C2 C3 . 1.400(8) ?
    C2 C5 . 1.510(7) ?
    C3 C4 . 1.381(7) ?
    C3 H3 . 0.9500 ?
    C4 C3 2_656 1.381(7) ?
    C4 C6 . 1.495(10) ?
    C5 H5A . 0.9800 ?
    C5 H5B . 0.9800 ?
    C5 H5C . 0.9800 ?
    C6 H6A . 0.9800 ?
    C6 H6B . 0.9800 ?
    C6 H6C . 0.9800 ?
loop_
    _geom_angle_atom_site_label_1
    _geom_angle_atom_site_label_2
    _geom_angle_atom_site_label_3
    _geom_angle_site_symmetry_1
    _geom_angle_site_symmetry_3
    _geom_angle
    _geom_angle_publ_flag
    C1 Hg1 Br1 . . 180.0000(10)
                              ?
    C2 C1 C2 2_656 . 120.8(7) ?
    C2 C1 Hg1 2_656 . 119.6(3) ?
    C2 C1 Hg1 . . 119.6(3) ?
    C1 C2 C3 . . 118.3(5) ?
    C1 C2 C5 . . 121.4(5) ?
    C3 C2 C5 . . 120.3(5) ?
    C4 C3 C2 . . 122.4(5) ?
    C4 C3 H3 . . 118.8 ?
    C2 C3 H3 . . 118.8 ?
    C3 C4 C3 . 2_656 117.8(7) ?
    C3 C4 C6 . . 121.1(3) ?
    C3 C4 C6 2_656 . 121.1(3) ?
    C2 C5 H5A . . 109.5 ?
    C2 C5 H5B . . 109.5 ?
    H5A C5 H5B . . 109.5 ?
    C2 C5 H5C . . 109.5 ?
    H5A C5 H5C . . 109.5 ?
    H5B C5 H5C . . 109.5 ?
    C4 C6 H6A . . 109.5 ?
    C4 C6 H6B . . 109.5 ?
    H6A C6 H6B . . 109.5 ?
    C4 C6 H6C . . 109.5 ?
    H6A C6 H6C . . 109.5 ?
    H6B C6 H6C . . 109.5 ?
loop_
    _geom_torsion_atom_site_label_1
    _geom_torsion_atom_site_label_2
    _geom_torsion_atom_site_label_3
    _geom_torsion_atom_site_label_4
    _geom_torsion_site_symmetry_1
    _geom_torsion_site_symmetry_2
    _geom_torsion_site_symmetry_3
    _geom_torsion_site_symmetry_4
    _geom_torsion
    _geom_torsion_publ_flag
    C2 C1 C2 C3 2_656 . . . 0.4(3) ?
    Hg1 C1 C2 C3 . . . . -179.6(3) ?
    C2 C1 C2 C5 2_656 . . . -178.8(5) ?
    Hg1 C1 C2 C5 . . . . 1.2(5) ?
    C1 C2 C3 C4 . . . . -0.8(7) ?
    C5 C2 C3 C4 . . . . 178.4(4) ?
    C2 C3 C4 C3 . . . 2_656 0.4(4) ?
    C2 C3 C4 C6 . . . . -179.6(4) ?
_iucr_refine_instructions_details
;
TITL wa1383 in C2/c
CELL 0.71073  10.0459  15.3072   8.1517  90.000  126.912  90.000
ZERR    4.00   0.0008   0.0013   0.0007   0.000    0.005   0.000
LATT  7
SYMM -X, Y, 0.5-Z
SFAC C  H  Br HG
UNIT 36 44  4  4
TEMP -100
SIZE 0.21 0.03 0.10
REM farblose Nadeln
CONF
ACTA 50
OMIT 1 1 1
L.S. 10
BOND $H
FMAP 2
PLAN 5
WGHT    0.024000
FVAR       0.57131
HG1   4    0.500000    0.600559    0.750000    10.50000    0.03770    0.02853 =
         0.04639    0.00000    0.02430    0.00000
BR1   3    0.500000    0.441767    0.750000    10.50000    0.05028    0.02911 =
         0.08338    0.00000    0.04192    0.00000
C1    1    0.500000    0.734705    0.750000    10.50000    0.03820    0.02906 =
         0.03164    0.00000    0.01999    0.00000
C2    1    0.616589    0.779786    0.741387    11.00000    0.02980    0.03802 =
         0.02601   -0.00296    0.01381   -0.00135
C3    1    0.614172    0.871228    0.742888    11.00000    0.03671    0.03842 =
         0.03392   -0.00356    0.01933   -0.00673
AFIX  43
H3    2    0.693980    0.902359    0.738867    11.00000   -1.20000
AFIX   0
C4    1    0.500000    0.917826    0.750000    10.50000    0.04255    0.02071 =
         0.03218    0.00000    0.01426    0.00000
C5    1    0.741149    0.731956    0.727772    11.00000    0.03786    0.04487 =
         0.04431   -0.00067    0.02491   -0.00253
AFIX 137
H5A   2    0.798212    0.687542    0.835854    11.00000   -1.50000
H5B   2    0.822946    0.773572    0.745304    11.00000   -1.50000
H5C   2    0.683113    0.703718    0.593324    11.00000   -1.50000
AFIX   0
C6    1    0.500000    1.015466    0.750000    10.50000    0.06013    0.03345 =
         0.04516    0.00000    0.02817    0.00000
AFIX 137
H6A   2    0.611646    1.036807    0.859926    10.50000   -1.50000
H6B   2    0.420190    1.036807    0.772555    10.50000   -1.50000
H6C   2    0.468164    1.036806    0.617519    10.50000   -1.50000
HKLF4
END
;
data_global
_journal_date_recd_electronic     2012-03-06
_journal_date_accepted     2012-03-08
_journal_name_full     'Acta Crystallographica, Section E'
_journal_year     2012
_journal_volume     68
_journal_issue      4
_journal_page_first     m424
_journal_page_last     m424
_journal_paper_category     QM
_journal_paper_doi     10.1107/S1600536812010392
_journal_coeditor_code     TK5065
_publ_contact_author
;
      Dr. Michael Bolte
      Institut f\"ur Anorganische und Analytische Chemie
      J. W. Goethe-Universit\"at
      Max-von-Laue-Strasse 7
      60438 Frankfurt/Main
      Germany
;
_publ_contact_author_email     bolte@chemie.uni-frankfurt.de
_publ_contact_author_fax     '49 69 798 29239'
_publ_contact_author_phone     '49 69 798 29136'
_publ_section_title
;
Bromido(2,4,6-trimethylphenyl)mercury(II)
;
loop_
    _publ_author_name
    _publ_author_address
    'Meyer-Wegner, Frank'
;     Institut f\"ur Anorganische und Analytische Chemie
      Goethe-Universit\"at Frankfurt
      Max-von-Laue-Strasse 7
      60438 Frankfurt am Main
      Germany
;
    'Lerner, Hans-Wolfram'
;     Institut f\"ur Anorganische und Analytische Chemie
      Goethe-Universit\"at Frankfurt
      Max-von-Laue-Strasse 7
      60438 Frankfurt am Main
      Germany
;
    'Sinke, Tanja'
;     Institut f\"ur Anorganische und Analytische Chemie
      Goethe-Universit\"at Frankfurt
      Max-von-Laue-Strasse 7
      60438 Frankfurt am Main
      Germany
;
    'Bolte, Michael'
;     Institut f\"ur Anorganische und Analytische Chemie
      Goethe-Universit\"at Frankfurt
      Max-von-Laue-Strasse 7
      60438 Frankfurt am Main
      Germany
;
