# Supplementary material for: Bromido(2,4,6-trimethyl­phen­yl)mercury(II)
Source: Acta Crystallogr Sect E Struct Rep Online. 2012 Mar 14;68(Pt 4):m424. doi: 10.1107/S1600536812010392 (PMC3343827; doi:10.1107/S1600536812010392)
Supplement: Supplementary file 2 [file e-68-0m424-Isup2.hkl]

# 
# h,k,l, Fc-squared, Fo-squared, sigma(Fo-squared) and status flag 
# 
data_I
_shelx_title ' wa1383 in C2/c' 
_shelx_refln_list_code          4 
_shelx_F_calc_maximum      513.66 
_exptl_crystal_F_000       720.00 
_reflns_d_resolution_high  0.8230 
 
loop_ 
 _symmetry_equiv_pos_as_xyz 
 'x, y, z' 
 '-x, y, -z+1/2' 
 'x+1/2, y+1/2, z' 
 '-x+1/2, y+1/2, -z+1/2' 
 '-x, -y, -z' 
 'x, -y, z-1/2' 
 '-x+1/2, -y+1/2, -z' 
 'x+1/2, -y+1/2, z-1/2' 
 
_cell_length_a    10.0459 
_cell_length_b    15.3072 
_cell_length_c     8.1517 
_cell_angle_alpha  90.000 
_cell_angle_beta  126.912 
_cell_angle_gamma  90.000 
 
_shelx_F_squared_multiplier     1.000 
 
loop_ 
 _refln_index_h 
 _refln_index_k 
 _refln_index_l 
 _refln_F_squared_calc 
 _refln_F_squared_meas 
 _refln_F_squared_sigma 
 _refln_observed_status 
   2   0   0   166454.59   183747.56   2892.63 o 
   4   0   0    87088.55    80652.02   4141.02 o 
   6   0   0    35643.58    34033.55   1534.20 o 
   8   0   0    19841.33    19466.01    685.58 o 
   3   1   0    77038.00    77482.24   1729.64 o 
   5   1   0    39183.89    37477.15    848.03 o 
   7   1   0    13770.04    13339.34    194.03 o 
   9   1   0     4244.80     4007.80    136.71 o 
   2   2   0    45967.49    49658.18   1296.01 o 
   4   2   0    15344.33    15467.65    407.24 o 
   6   2   0     8241.39     8322.46    237.87 o 
   8   2   0     1228.83     1273.04    111.84 o 
   1   3   0      911.95      883.31    161.96 o 
   3   3   0     3893.04     4428.32    158.83 o 
   5   3   0     2357.33     2569.44    122.23 o 
   7   3   0      320.03      304.78    106.19 o 
   9   3   0       76.11      172.46    116.82 o 
   0   4   0    25732.70    29390.46   1105.49 o 
   2   4   0    39585.61    40328.16   1742.98 o 
   4   4   0    14750.43    15118.84    369.23 o 
   6   4   0    10751.60    11199.28    300.50 o 
   8   4   0     3370.44     3695.72    179.63 o 
   1   5   0    76715.39    83287.65   2980.55 o 
   3   5   0    53725.02    51421.47   1893.58 o 
   5   5   0    25849.67    23227.45   1011.12 o 
   7   5   0    12507.94    12888.31    479.56 o 
   9   5   0     4317.99     4336.85    143.37 o 
   0   6   0    87722.11    98052.06   2823.81 o 
   2   6   0    50760.31    53775.75   2168.30 o 
   4   6   0    36796.94    38179.57   1056.97 o 
   6   6   0    14465.91    15376.24    369.10 o 
   8   6   0     7118.94     7554.94    157.51 o 
   1   7   0    20722.30    20960.58    565.21 o 
   3   7   0    13746.01    13516.65    646.48 o 
   5   7   0     7836.91     8077.71    244.28 o 
   7   7   0     2631.68     3050.30    215.99 o 
   9   7   0      914.27     1149.40    223.42 o 
   0   8   0      477.37     1039.73    145.86 o 
   2   8   0      101.78      247.21     94.73 o 
   4   8   0       43.53       93.51     84.32 o 
   6   8   0       31.76      -42.18     85.18 o 
   8   8   0      136.66      219.05     98.12 o 
   1   9   0     4753.60     5031.36    195.20 o 
   3   9   0     6752.07     6978.97    291.15 o 
   5   9   0     5425.67     5686.20    165.43 o 
   7   9   0     1551.75     1670.11    109.02 o 
   0  10   0    13698.36    14875.92    445.74 o 
   2  10   0    12985.86    13734.79    585.18 o 
   4  10   0     7833.45     7960.75    521.15 o 
   6  10   0     4966.41     5136.94    321.46 o 
   8  10   0     2046.93     2139.94    121.68 o 
   1  11   0     7326.38     7837.80    175.15 o 
   3  11   0     3325.64     3413.18    136.49 o 
   5  11   0     1468.73     1504.25     94.26 o 
   7  11   0     1824.91     1917.80    127.09 o 
   0  12   0      277.72      691.17    160.22 o 
   2  12   0      652.92      732.28     78.20 o 
   4  12   0     1396.09     1464.45     87.59 o 
   6  12   0      446.53      405.35    101.01 o 
   1  13   0     2079.97     2105.98     88.98 o 
   3  13   0     1596.39     1727.08     95.92 o 
   5  13   0      832.74      976.02     94.70 o 
   0  14   0     5068.90     5260.23    557.11 o 
   2  14   0     5530.78     5793.40    319.12 o 
   4  14   0     4854.79     5060.66    123.78 o 
   6  14   0     2361.43     2347.40    101.36 o 
   1  15   0     7237.70     7708.94    371.69 o 
   3  15   0     5048.96     5038.00    134.51 o 
   5  15   0     3335.82     3341.23    131.06 o 
   0  16   0     1992.57     2102.35    191.72 o 
   2  16   0     1550.30     1608.73    120.07 o 
   4  16   0     1281.32     1432.08    123.84 o 
   1  17   0      272.29      231.08    111.38 o 
   3  17   0      203.03      283.30     80.51 o 
   0  18   0     3219.50     2996.33    213.07 o 
   2  18   0     2316.49     2183.64    200.75 o 
  -9   1   1     3058.10     2921.84    168.19 o 
  -7   1   1     5150.29     4871.44    125.55 o 
  -5   1   1     5852.65     5291.84    146.99 o 
  -3   1   1    10983.95    10596.89    665.21 o 
   3   1   1     7535.32     7335.67    183.37 o 
   5   1   1     3766.18     4098.53    130.41 o 
   7   1   1     2514.48     2525.09    120.11 o 
 -10   2   1     1725.74     1667.46    166.11 o 
  -8   2   1     4399.47     4351.69    221.09 o 
  -6   2   1    12301.53    10780.65    442.62 o 
  -4   2   1    34504.11    33381.99   1156.61 o 
  -2   2   1    27894.91    28492.81   1780.78 o 
   0   2   1    19479.36    20042.86    531.47 o 
   2   2   1    22493.46    24014.01    407.86 o 
   4   2   1    20110.37    19930.68    601.45 o 
   6   2   1     7470.27     7305.91    232.71 o 
   8   2   1     2249.96     2258.27    129.50 o 
  -9   3   1     2371.73     2333.57    195.52 o 
  -7   3   1     6234.06     5741.11    367.06 o 
  -5   3   1    13022.67    12365.65    546.78 o 
  -3   3   1    18754.81    18022.46    511.18 o 
  -1   3   1    23864.88    27079.86    527.16 o 
   1   3   1    18943.28    18898.21    530.78 o 
   3   3   1    16049.44    15472.68    562.66 o 
   5   3   1     8109.56     7950.18    201.46 o 
   7   3   1     3816.62     3986.85    136.45 o 
 -10   4   1      334.80      457.00    125.85 o 
  -8   4   1      573.92      653.18    121.40 o 
  -6   4   1      862.52      900.46    106.75 o 
  -4   4   1       97.90      203.31    104.11 o 
  -2   4   1     3099.59     3236.55    142.91 o 
   0   4   1     1423.63     1496.79    136.43 o 
   2   4   1     2105.54     2029.66    144.46 o 
   4   4   1      281.18      376.35    125.73 o 
   6   4   1      637.41      706.68    104.13 o 
   8   4   1      442.07      387.77    122.46 o 
  -9   5   1      415.40      464.88    111.26 o 
  -7   5   1     1682.03     1638.06     96.86 o 
  -5   5   1     3141.67     2777.53    145.25 o 
  -3   5   1     6440.21     6567.52    217.87 o 
  -1   5   1    11178.28    12899.46    417.42 o 
   1   5   1     7193.51     7548.57    157.90 o 
   3   5   1     4042.84     4170.76    151.64 o 
   5   5   1     1177.20      998.32    127.56 o 
   7   5   1      585.57      652.27    106.43 o 
  -8   6   1     5576.14     5876.84    125.07 o 
  -6   6   1    16732.57    17161.14    472.84 o 
  -4   6   1    24386.64    24760.28    732.02 o 
  -2   6   1    47775.21    51136.83    555.33 o 
   0   6   1    33546.80    34924.65   1173.35 o 
   2   6   1    34075.96    33185.52    917.08 o 
   4   6   1    15243.75    14862.28    359.95 o 
   6   6   1     7765.05     8063.17    236.65 o 
   8   6   1     2283.97     2436.23    123.20 o 
  -9   7   1     7680.37     7826.68    305.76 o 
  -7   7   1    17408.22    17698.47    551.09 o 
  -5   7   1    34671.96    32039.77   1341.44 o 
  -3   7   1    59010.79    61740.02   1629.97 o 
  -1   7   1    88264.63    96941.20   1487.74 o 
   1   7   1    78012.87    80020.44   2638.52 o 
   3   7   1    38428.04    37058.11    901.82 o 
   5   7   1    19480.01    19881.17    579.28 o 
   7   7   1     8023.16     8789.70    379.10 o 
  -8   8   1     6830.24     7130.81    274.30 o 
  -6   8   1    14298.64    14759.72    495.83 o 
  -4   8   1    35238.93    37372.56    843.16 o 
  -2   8   1    33762.09    35310.57    732.27 o 
   0   8   1    37692.20    38949.04    737.10 o 
   2   8   1    26954.94    27607.61    575.18 o 
   4   8   1    21747.17    22200.37    388.36 o 
   6   8   1     7845.12     7707.79    317.10 o 
   8   8   1     3035.29     3493.05    269.24 o 
  -9   9   1      887.02     1112.45    107.04 o 
  -7   9   1     2608.25     2748.30    112.23 o 
  -5   9   1     6317.32     6097.91    368.13 o 
  -3   9   1     9957.94    10262.58    140.51 o 
  -1   9   1     9763.85    10417.51    308.63 o 
   1   9   1     8301.98     7569.82    371.40 o 
   3   9   1     7290.35     6802.16    192.25 o 
   5   9   1     3700.50     3575.71    134.84 o 
   7   9   1     1442.89     1522.16    108.57 o 
  -8  10   1      238.97      324.36     94.76 o 
  -6  10   1      941.69      977.95     96.58 o 
  -4  10   1     5465.73     5719.13    258.38 o 
  -2  10   1     2103.74     2106.75     90.60 o 
   0  10   1     1851.97     1880.37     94.93 o 
   2  10   1     1349.55     1410.91     92.21 o 
   4  10   1     3203.52     3241.43    112.66 o 
   6  10   1      505.00      517.93     90.95 o 
  -7  11   1     5119.59     5124.83    201.37 o 
  -5  11   1     8498.61     9305.12    497.35 o 
  -3  11   1    14078.75    14372.07    966.60 o 
  -1  11   1    20272.80    21824.47    817.31 o 
   1  11   1    18187.62    17681.85    730.49 o 
   3  11   1    10004.71     9904.49    340.17 o 
   5  11   1     4448.17     4388.92    185.02 o 
   7  11   1     2317.29     2203.87    120.75 o 
  -8  12   1     6602.02     6653.32    510.82 o 
  -6  12   1    15563.92    16083.04    413.99 o 
  -4  12   1    21324.27    21360.50   1137.75 o 
  -2  12   1    38994.38    41037.70   1318.64 o 
   0  12   1    37695.60    39561.48   1236.44 o 
   2  12   1    30790.18    30726.45    934.11 o 
   4  12   1    13203.82    13021.11    552.59 o 
   6  12   1     7910.24     7449.47    366.92 o 
  -7  13   1     7660.60     8266.92    378.59 o 
  -5  13   1    18980.10    19223.61    749.50 o 
  -3  13   1    27938.64    29696.01    807.40 o 
  -1  13   1    27028.04    28432.80   1136.57 o 
   1  13   1    23544.55    23940.22   1163.11 o 
   3  13   1    19536.63    18728.27    472.89 o 
   5  13   1    11134.50    10769.81    524.92 o 
  -6  14   1     4123.81     4302.39    125.05 o 
  -4  14   1     9196.00    10050.88    260.35 o 
  -2  14   1    10748.43    11203.02    698.15 o 
   0  14   1    14037.47    14802.48    584.29 o 
   2  14   1     8422.14     8492.99    375.69 o 
   4  14   1     5753.14     5588.69    306.35 o 
  -5  15   1      237.15      125.22     92.14 o 
  -3  15   1      401.09      449.41     96.94 o 
  -1  15   1      701.56      694.05     84.25 o 
   1  15   1      634.06      703.54     84.13 o 
   3  15   1      233.57      195.05     92.72 o 
  -4  16   1     2045.89     2056.46     90.27 o 
  -2  16   1     1916.64     1948.65    102.30 o 
   0  16   1     2974.67     2974.34    169.55 o 
   2  16   1     1654.93     1611.56    135.56 o 
   4  16   1     1508.91     1590.81    113.37 o 
  -3  17   1     5612.28     5352.59    294.94 o 
  -1  17   1     6559.05     6815.79    678.43 o 
   1  17   1     6066.30     6128.64    233.50 o 
   3  17   1     4217.89     4003.04    253.09 o 
  -2  18   1     5816.73     5488.44    205.24 o 
   0  18   1     5359.52     5403.92    322.27 o 
 -10   0   2    10755.22     9468.02    493.50 o 
  -8   0   2    38423.40    37434.25   1107.17 o 
  -6   0   2    57022.34    52134.07   2294.39 o 
  -4   0   2   121315.30   115759.60  12118.86 o 
  -2   0   2   155099.13   163312.11   6553.41 o 
   0   0   2   263844.84   285086.31  11146.84 o 
   2   0   2    86591.47    92457.51   1810.90 o 
   4   0   2    35718.41    31787.85   2064.90 o 
   6   0   2    13146.01    13932.11    273.84 o 
   8   0   2     6819.62     6565.03    249.56 o 
 -11   1   2     3480.99     3580.09    359.16 o 
  -9   1   2     9186.11     8706.72    501.26 o 
  -7   1   2    24624.64    23343.89    981.56 o 
  -5   1   2    56750.27    51825.01   2087.04 o 
  -3   1   2    89111.06    88159.11   3313.80 o 
  -1   1   2    69550.91    72953.23    859.71 o 
   1   1   2    51181.95    52931.41    826.26 o 
   3   1   2    35407.36    34807.51   1391.09 o 
   5   1   2    15737.77    16221.10    277.29 o 
   7   1   2     4704.69     4828.45    136.35 o 
 -10   2   2     1762.28     1576.09    150.12 o 
  -8   2   2     2540.22     2514.46    119.42 o 
  -6   2   2    14394.21    13603.17    709.77 o 
  -4   2   2    19522.52    17790.80    725.87 o 
  -2   2   2    44714.49    44006.46   1783.17 o 
   0   2   2     9842.79     9499.35    299.94 o 
   2   2   2    16382.87    16345.14    667.52 o 
   4   2   2     6505.02     6613.65    179.97 o 
   6   2   2     2930.84     2922.18    119.69 o 
   8   2   2      322.23      305.34    162.96 o 
  -9   3   2      102.74      229.74    110.89 o 
  -7   3   2      402.25      518.46    110.36 o 
  -5   3   2     3022.02     3190.43    122.16 o 
  -3   3   2     5664.92     5900.59    150.61 o 
  -1   3   2      785.63      735.36    138.27 o 
   1   3   2      607.11      588.09    126.16 o 
   3   3   2     1878.54     1945.87    118.01 o 
   5   3   2     1333.82     1401.48    112.42 o 
   7   3   2      188.53      311.49    111.50 o 
 -10   4   2     3277.40     3714.11    273.97 o 
  -8   4   2     5782.86     6156.41    418.16 o 
  -6   4   2    16463.86    15702.73    715.45 o 
  -4   4   2    16889.46    16391.22    711.35 o 
  -2   4   2    37836.24    36610.14   1753.81 o 
   0   4   2    22177.05    21492.06    530.59 o 
   2   4   2    22330.97    20704.18    518.03 o 
   4   4   2     8024.51     7911.30    201.49 o 
   6   4   2     4614.34     4812.92    136.44 o 
  -9   5   2     8554.34     8803.95    442.76 o 
  -7   5   2    20823.14    20513.32    901.40 o 
  -5   5   2    37094.04    35280.14   1178.95 o 
  -3   5   2    57461.30    56362.48   1354.38 o 
  -1   5   2    65965.02    61949.34   1556.38 o 
   1   5   2    46980.21    45953.31   1360.89 o 
   3   5   2    27330.78    25491.87    694.04 o 
   5   5   2    11276.35    11494.50    481.24 o 
   7   5   2     4885.73     4969.20    248.39 o 
 -10   6   2     4112.39     4440.52    336.78 o 
  -8   6   2    13168.00    13134.86    511.61 o 
  -6   6   2    22708.16    22537.38    840.98 o 
  -4   6   2    46335.61    46452.13   1775.23 o 
  -2   6   2    48533.25    49592.37   1849.00 o 
   0   6   2    61382.82    61378.23   1110.19 o 
   2   6   2    28711.49    27725.93   1066.92 o 
   4   6   2    16906.88    15836.87    382.58 o 
   6   6   2     5820.77     5757.84    335.86 o 
  -9   7   2     2054.25     2212.70    134.45 o 
  -7   7   2     5076.30     5221.32    283.53 o 
  -5   7   2    10842.99    10792.89    220.77 o 
  -3   7   2    16882.64    17158.62    616.89 o 
  -1   7   2    15555.47    15935.42    229.66 o 
   1   7   2    12558.80    11439.62    454.19 o 
   3   7   2     6205.66     6155.13    261.06 o 
   5   7   2     3118.74     3085.52    158.04 o 
   7   7   2      784.76      917.29    115.12 o 
 -10   8   2        9.82      -15.01    127.37 o 
  -8   8   2      116.82      203.59     85.40 o 
  -6   8   2       85.61      139.04    104.41 o 
  -4   8   2      125.46       92.80     90.36 o 
  -2   8   2      101.43      145.60     80.06 o 
   0   8   2      633.49      871.35    101.80 o 
   2   8   2        9.07       40.33     86.56 o 
   4   8   2       12.45      196.73    119.25 o 
   6   8   2        8.46      -28.95     98.23 o 
  -9   9   2      883.64     1152.83    116.40 o 
  -7   9   2     2070.13     1973.94    120.86 o 
  -5   9   2     6108.13     6160.59    220.72 o 
  -3   9   2     8311.17     8135.97    290.62 o 
  -1   9   2     4132.91     3915.50    142.82 o 
   1   9   2     4119.65     3867.57    120.51 o 
   3   9   2     4353.94     3956.96    148.17 o 
   5   9   2     3511.27     3620.84    132.05 o 
  -8  10   2     3083.28     3167.51    139.78 o 
  -6  10   2     6633.04     5826.52    426.26 o 
  -4  10   2     9226.85     9582.94    326.82 o 
  -2  10   2    12681.41    12960.56    458.37 o 
   0  10   2    11148.10    10755.20    246.89 o 
   2  10   2     9597.68     9366.60    282.27 o 
   4  10   2     4822.10     4632.00    118.22 o 
   6  10   2     2588.57     2422.88    124.53 o 
  -9  11   2     1433.10     1389.64    107.11 o 
  -7  11   2     2540.24     2627.69    190.94 o 
  -5  11   2     2011.63     2055.32     93.91 o 
  -3  11   2     3105.76     3274.13    128.16 o 
  -1  11   2     6955.57     7083.65    236.80 o 
   1  11   2     5305.08     5458.79    115.15 o 
   3  11   2     2409.54     2329.46    103.75 o 
   5  11   2      783.27      938.10    111.07 o 
  -8  12   2       87.33      285.95    104.23 o 
  -6  12   2      523.00      691.82     95.19 o 
  -4  12   2     1598.23     1483.97     89.50 o 
  -2  12   2      726.68      684.05     83.36 o 
   0  12   2      290.98      285.24     83.78 o 
   2  12   2      436.77      439.03     83.32 o 
   4  12   2      878.23      991.29    101.18 o 
  -7  13   2      815.60      907.39     91.89 o 
  -5  13   2     1181.72     1177.02     93.20 o 
  -3  13   2     1570.79     1621.83     87.80 o 
  -1  13   2     2039.71     2007.33    123.69 o 
   1  13   2     1397.67     1337.30     92.59 o 
   3  13   2     1040.56      925.53     95.01 o 
   5  13   2      383.49      391.41    102.53 o 
  -6  14   2     3146.94     3482.45    185.98 o 
  -4  14   2     5665.48     6200.34    408.27 o 
  -2  14   2     5509.22     6102.85    289.51 o 
   0  14   2     4126.46     4469.56    257.01 o 
   2  14   2     3721.57     3810.00    166.98 o 
   4  14   2     2873.74     2783.22    218.96 o 
  -5  15   2     3977.78     4104.09    225.11 o 
  -3  15   2     5494.06     5708.39    221.46 o 
  -1  15   2     6371.65     6034.65    300.18 o 
   1  15   2     5892.99     5501.74    159.28 o 
   3  15   2     3295.13     3044.75    161.19 o 
  -6  16   2      954.37      912.56    212.54 o 
  -4  16   2     1414.85     1669.40    121.23 o 
  -2  16   2     1541.80     1813.79    175.82 o 
   0  16   2     1781.38     1814.23     87.13 o 
   2  16   2     1252.37     1091.85     86.54 o 
  -3  17   2      259.32      225.09     89.83 o 
  -1  17   2      181.10      233.95     95.15 o 
   1  17   2      152.06      161.47     80.82 o 
  -2  18   2     2181.12     2287.87    138.68 o 
 -11   1   3      871.78      918.24    132.30 o 
  -9   1   3     4187.07     4080.62    303.41 o 
  -7   1   3     7556.46     7757.39    306.88 o 
  -5   1   3     5435.64     4714.82    168.93 o 
  -3   1   3    10506.60    10290.52    386.51 o 
  -1   1   3    19784.02    20522.04    373.87 o 
   1   1   3    17282.31    18897.91    872.87 o 
   3   1   3     3597.51     3466.31    193.27 o 
   5   1   3     1623.57     1758.19    106.79 o 
   7   1   3      869.62      908.71    102.19 o 
 -10   2   3     2713.83     2482.36    234.98 o 
  -8   2   3     6064.88     5822.21    209.23 o 
  -6   2   3    13617.49    13328.05    574.20 o 
  -4   2   3    33189.09    33235.05   1500.29 o 
  -2   2   3    24154.23    24569.42    824.12 o 
   0   2   3    12904.89    12381.93    338.82 o 
   2   2   3    11721.61    11568.20    234.38 o 
   4   2   3     8744.18     9173.69    320.35 o 
   6   2   3     3118.98     3083.43    112.68 o 
 -11   3   3     1783.26     1800.91    148.40 o 
  -9   3   3     3509.79     3145.20    202.64 o 
  -7   3   3     7111.13     6978.29    215.17 o 
  -5   3   3    15219.76    14446.21    450.26 o 
  -3   3   3    15291.65    14993.63    452.67 o 
  -1   3   3    19287.05    19838.71    501.87 o 
   1   3   3    11757.70    10897.86    584.71 o 
   3   3   3     8660.29     8687.86    272.40 o 
   5   3   3     3616.15     3579.27    142.31 o 
 -10   4   3      406.02      592.83    139.03 o 
  -8   4   3      573.37      538.85    117.13 o 
  -6   4   3     1138.18      978.91     98.16 o 
  -4   4   3      102.59      143.42    102.23 o 
  -2   4   3     1920.70     1798.12    124.41 o 
   0   4   3     2045.46     1949.39    139.22 o 
   2   4   3     1517.13     1557.56    114.31 o 
   4   4   3      359.64      402.75    110.42 o 
   6   4   3      382.79      536.35    104.54 o 
 -11   5   3      326.67      369.26    116.48 o 
  -9   5   3      932.22     1144.24    177.98 o 
  -7   5   3     2205.44     2349.80    123.07 o 
  -5   5   3     3797.94     3617.66    215.02 o 
  -3   5   3     3787.02     3706.48    142.07 o 
  -1   5   3     5480.28     5240.19    170.80 o 
   1   5   3     2000.70     1914.70    118.82 o 
   3   5   3     1187.00     1032.58    105.08 o 
   5   5   3      185.61      339.42    118.59 o 
 -10   6   3     4001.47     3833.30    223.64 o 
  -8   6   3     8125.40     8635.26    350.59 o 
  -6   6   3    20672.74    21413.22    706.47 o 
  -4   6   3    22653.66    20849.58    791.42 o 
  -2   6   3    31187.75    31134.08    846.00 o 
   0   6   3    19952.58    19370.66    803.48 o 
   2   6   3    13768.44    13109.63    483.15 o 
   4   6   3     5235.52     5290.21    143.71 o 
   6   6   3     2292.07     2579.68    145.53 o 
  -9   7   3    11851.52    11227.57    833.11 o 
  -7   7   3    23533.55    22741.28    690.65 o 
  -5   7   3    36040.77    36586.87   1367.33 o 
  -3   7   3    49088.78    45420.58   2121.32 o 
  -1   7   3    50196.95    49056.48   1097.36 o 
   1   7   3    38036.84    37614.17    904.54 o 
   3   7   3    15579.84    14804.19    732.21 o 
   5   7   3     6979.20     7233.09    288.35 o 
 -10   8   3     3579.33     3788.12    309.42 o 
  -8   8   3     9886.42     9346.29    511.49 o 
  -6   8   3    16385.74    17510.63    638.59 o 
  -4   8   3    33083.39    33426.52   1363.19 o 
  -2   8   3    26571.69    27181.48   1354.28 o 
   0   8   3    21912.72    21495.22    580.68 o 
   2   8   3    12782.88    12455.77    185.45 o 
   4   8   3     8718.68     8702.88    351.54 o 
   6   8   3     2862.65     2801.15    189.78 o 
  -9   9   3     1367.06     1629.74    171.90 o 
  -7   9   3     3148.93     3129.71    107.94 o 
  -5   9   3     6829.45     6864.01    205.99 o 
  -3   9   3     8195.70     8388.02    352.68 o 
  -1   9   3     6791.58     6469.09    222.96 o 
   1   9   3     4204.74     3928.63    117.11 o 
   3   9   3     3579.44     3430.93    114.06 o 
   5   9   3     1522.62     1424.84    155.80 o 
  -8  10   3      382.57      556.97     98.89 o 
  -6  10   3     1026.92     1137.83    106.99 o 
  -4  10   3     5124.98     5179.37    285.95 o 
  -2  10   3     1537.60     1531.11     89.34 o 
   0  10   3      812.44      725.50     89.99 o 
   2  10   3      444.95      538.59    112.16 o 
   4  10   3     1207.40     1090.38     96.67 o 
  -9  11   3     3533.56     3233.12    228.75 o 
  -7  11   3     6804.60     7126.73    212.04 o 
  -5  11   3     9015.34     9053.07    330.88 o 
  -3  11   3    11175.96    10626.72    367.01 o 
  -1  11   3    12941.69    12779.19    368.90 o 
   1  11   3     9079.58     8629.19    149.76 o 
   3  11   3     4184.68     3919.70    230.56 o 
   5  11   3     1384.35     1361.26    113.14 o 
  -8  12   3     9463.63     9262.67    606.32 o 
  -6  12   3    18310.89    18661.05    593.65 o 
  -4  12   3    19760.23    18795.96   1129.80 o 
  -2  12   3    28360.73    27141.38    820.53 o 
   0  12   3    21709.80    20582.69    712.11 o 
   2  12   3    14388.24    14025.59    529.94 o 
   4  12   3     5008.29     4746.84    172.81 o 
  -7  13   3     9810.67     9562.49    451.68 o 
  -5  13   3    19684.56    19718.44    877.91 o 
  -3  13   3    23369.06    23229.50   1098.52 o 
  -1  13   3    17646.91    16142.34    883.25 o 
   1  13   3    12057.68    11435.37    461.39 o 
   3  13   3     8298.92     8096.58    416.46 o 
  -6  14   3     4915.79     5258.57    169.55 o 
  -4  14   3     8529.57     9047.50    576.97 o 
  -2  14   3     7672.70     7585.65    330.00 o 
   0  14   3     8120.65     7953.51    279.37 o 
   2  14   3     3899.76     3676.88    280.46 o 
  -7  15   3      252.40      420.76     85.41 o 
  -5  15   3      238.18      380.21     86.85 o 
  -3  15   3      295.52      381.35     80.10 o 
  -1  15   3      369.98      430.10     84.53 o 
   1  15   3      271.45      313.63     84.19 o 
  -6  16   3     1056.50     1097.81    118.54 o 
  -4  16   3     1977.11     1885.66    116.81 o 
  -2  16   3     1585.25     1526.69     76.29 o 
   0  16   3     2094.65     1910.42     94.36 o 
  -3  17   3     4896.47     4467.26    266.33 o 
  -1  17   3     4655.32     4343.50    215.68 o 
 -10   0   4    14574.89    14567.77   1317.92 o 
  -8   0   4    44807.41    46045.45   2657.91 o 
  -6   0   4    52645.26    50084.18   1135.53 o 
  -4   0   4    74081.91    74479.75   3283.26 o 
  -2   0   4    71353.58    69905.88   1461.09 o 
   0   0   4    78392.32    80013.79   6130.33 o 
   2   0   4    28417.01    29640.69   1706.34 o 
   4   0   4     9971.42    10258.84    501.78 o 
 -11   1   4     5520.90     5282.73    273.59 o 
  -9   1   4    11769.16    10717.84    594.22 o 
  -7   1   4    24991.54    24246.04   1664.27 o 
  -5   1   4    43406.29    41061.65   1051.73 o 
  -3   1   4    49873.93    49190.01   1684.40 o 
  -1   1   4    31736.80    32634.27    932.18 o 
   1   1   4    17923.03    18145.36    623.05 o 
   3   1   4    10058.04    10147.15    281.61 o 
   5   1   4     4201.34     4401.93    165.71 o 
 -10   2   4     2683.51     2813.36    224.68 o 
  -8   2   4     2749.85     2619.92    231.69 o 
  -6   2   4    12176.43    11948.51    431.63 o 
  -4   2   4    13329.25    12229.60    560.82 o 
  -2   2   4    15600.76    16207.84    567.99 o 
   0   2   4     3953.45     3793.00    188.71 o 
   2   2   4     4293.60     4206.89    225.06 o 
   4   2   4     1748.39     1722.46    123.46 o 
 -11   3   4      228.33      384.97    119.71 o 
  -9   3   4      104.82      118.87    135.99 o 
  -7   3   4      439.99      426.25     94.51 o 
  -5   3   4     2404.26     2410.20    114.10 o 
  -3   3   4     3405.93     3519.51    133.86 o 
  -1   3   4      704.25      766.16    123.00 o 
   1   3   4      395.40      329.59    128.90 o 
   3   3   4      756.28      760.86    109.29 o 
   5   3   4      618.25      636.39    102.04 o 
 -10   4   4     4460.74     4472.03    183.93 o 
  -8   4   4     6502.33     6837.39    269.70 o 
  -6   4   4    14999.92    14741.76    588.73 o 
  -4   4   4    13270.44    12548.93    413.89 o 
  -2   4   4    20004.04    19136.68    775.93 o 
   0   4   4    11200.66    10523.10    689.91 o 
   2   4   4     8268.53     7427.74    361.34 o 
   4   4   4     2822.82     3030.94    129.48 o 
 -11   5   4     4230.68     3648.23    346.25 o 
  -9   5   4    10882.91    10047.45    730.52 o 
  -7   5   4    20795.13    20961.45    798.38 o 
  -5   5   4    30784.88    27859.31   1594.11 o 
  -3   5   4    34350.48    33558.83   1668.33 o 
  -1   5   4    30304.36    29163.54    967.99 o 
   1   5   4    18346.88    16863.41    606.86 o 
   3   5   4     9286.21     8991.59    353.90 o 
   5   5   4     3199.36     3039.32    169.50 o 
 -10   6   4     5626.57     5584.90    407.65 o 
  -8   6   4    14919.37    14271.35    737.21 o 
  -6   6   4    20564.26    20309.65    935.41 o 
  -4   6   4    31966.01    31647.33   1262.63 o 
  -2   6   4    25323.76    23443.08   1301.02 o 
   0   6   4    24372.28    23921.56    887.07 o 
   2   6   4    10394.81     9904.57    292.19 o 
   4   6   4     5065.02     4881.64    235.45 o 
 -11   7   4     1142.98     1178.30    133.82 o 
  -9   7   4     2561.56     2545.38    160.17 o 
  -7   7   4     5432.97     5543.16    219.45 o 
  -5   7   4     7738.87     7491.98    317.89 o 
  -3   7   4     9864.97     9577.23    240.86 o 
  -1   7   4     6429.55     6283.41    195.59 o 
   1   7   4     4089.47     3933.84    187.59 o 
   3   7   4     1609.44     1558.63    108.11 o 
   5   7   4      818.51      872.90    122.65 o 
 -10   8   4        4.43      136.82    120.99 o 
  -8   8   4      131.28      219.60    112.87 o 
  -6   8   4       37.72      139.24    107.51 o 
  -4   8   4       13.91      169.60     95.50 o 
  -2   8   4        9.82       39.94     98.80 o 
   0   8   4      614.98      605.04    103.30 o 
   2   8   4       80.67       84.00     85.18 o 
   4   8   4       39.27       84.10    128.51 o 
  -9   9   4      957.07     1153.61    114.37 o 
  -7   9   4     2259.84     2281.13    116.57 o 
  -5   9   4     5082.59     5001.57    261.47 o 
  -3   9   4     7019.57     6915.15    197.97 o 
  -1   9   4     3012.64     2803.51    133.00 o 
   1   9   4     2501.39     2450.00    104.18 o 
   3   9   4     2107.78     2009.65    110.58 o 
 -10  10   4     2059.88     1937.90    133.00 o 
  -8  10   4     3444.17     3593.88    135.25 o 
  -6  10   4     6471.13     6660.91    308.01 o 
  -4  10   4     7383.22     7244.40    466.21 o 
  -2  10   4     8813.70     8836.95    192.69 o 
   0  10   4     6453.75     6043.77    237.41 o 
   2  10   4     4694.68     4587.82    177.95 o 
   4  10   4     2136.79     2258.30    270.69 o 
  -9  11   4     1751.73     1802.08    158.08 o 
  -7  11   4     2523.60     2606.75    176.22 o 
  -5  11   4     2034.79     2059.79    128.70 o 
  -3  11   4     2041.15     2046.78     88.66 o 
  -1  11   4     4436.69     4452.00    114.70 o 
   1  11   4     2831.15     2828.28    107.31 o 
   3  11   4     1175.11     1137.58    120.16 o 
  -8  12   4       91.00      196.26    103.94 o 
  -6  12   4      451.80      653.31     97.26 o 
  -4  12   4     1388.18     1458.94     99.92 o 
  -2  12   4      601.79      647.24     97.88 o 
   0  12   4      198.00      422.90    100.56 o 
   2  12   4      227.00      192.78     93.61 o 
  -7  13   4      745.78      824.03     91.55 o 
  -5  13   4     1084.88     1121.46     86.32 o 
  -3  13   4      974.78      981.00     83.37 o 
  -1  13   4     1308.37     1253.34     87.76 o 
   1  13   4      620.41      674.14    109.46 o 
  -8  14   4     1436.75     1409.91    137.76 o 
  -6  14   4     2887.80     2971.74    116.59 o 
  -4  14   4     4527.00     4428.69    251.48 o 
  -2  14   4     3695.10     3450.75    167.13 o 
   0  14   4     2238.70     2199.36    105.39 o 
   2  14   4     1726.77     1502.03    111.22 o 
  -7  15   4     2874.49     2564.81    183.04 o 
  -5  15   4     3417.02     3264.72    256.11 o 
  -3  15   4     4298.40     4278.83    177.44 o 
  -1  15   4     3932.41     3573.98    210.68 o 
   1  15   4     3355.40     3117.31    156.47 o 
  -6  16   4      947.26     1032.44    641.15 o 
  -4  16   4     1245.81     1196.55     92.44 o 
  -2  16   4     1208.60     1195.60     99.16 o 
   0  16   4     1219.91     1062.79    106.55 o 
  -3  17   4      135.74      344.19    366.07 o 
 -11   1   5     1075.64     1056.39    128.24 o 
  -9   1   5     3896.19     3829.36    139.52 o 
  -7   1   5     7044.56     6118.04    474.12 o 
  -5   1   5     3835.26     3415.53    246.63 o 
  -3   1   5     5373.75     4964.61    181.87 o 
  -1   1   5     6992.53     6955.45    338.61 o 
   1   1   5     6334.35     6529.53    281.12 o 
   3   1   5     1136.12     1164.56     98.91 o 
 -12   2   5     2077.30     2003.04    133.86 o 
 -10   2   5     3023.38     3204.79    132.81 o 
  -8   2   5     5558.51     5037.68    354.15 o 
  -6   2   5    10643.27     9726.56    369.13 o 
  -4   2   5    18255.42    16853.32   1123.07 o 
  -2   2   5    12471.03    12570.26    503.39 o 
   0   2   5     6062.38     6066.14    299.33 o 
   2   2   5     4053.46     4116.54    200.35 o 
   4   2   5     2799.65     2948.17    150.11 o 
 -11   3   5     1949.86     1961.25    140.21 o 
  -9   3   5     3885.59     3857.17    295.69 o 
  -7   3   5     5771.59     5299.68    299.99 o 
  -5   3   5    11142.72    10397.63    660.64 o 
  -3   3   5     9538.80     9520.81    392.13 o 
  -1   3   5     9396.57     9121.32    554.18 o 
   1   3   5     4613.03     4731.34    234.46 o 
   3   3   5     3325.16     3425.31    114.23 o 
 -10   4   5      434.05      467.91    117.07 o 
  -8   4   5      653.43      647.84    104.01 o 
  -6   4   5     1090.49     1147.61     95.30 o 
  -4   4   5      364.92      320.97     92.22 o 
  -2   4   5     1302.89     1226.22    108.07 o 
   0   4   5     1386.93     1327.84    112.53 o 
   2   4   5      910.79      879.95     88.78 o 
   4   4   5      198.44      290.25    102.03 o 
 -11   5   5      363.11      350.00    113.94 o 
  -9   5   5      955.46     1104.91    127.18 o 
  -7   5   5     1278.17     1345.46    110.27 o 
  -5   5   5     1968.28     2017.93    107.11 o 
  -3   5   5     1000.50      894.89     89.15 o 
  -1   5   5     1313.07     1289.93    111.33 o 
   1   5   5      272.46      391.01    106.07 o 
   3   5   5      182.08      373.59     98.20 o 
 -10   6   5     4336.71     4579.40    359.92 o 
  -8   6   5     6993.31     6745.01    439.86 o 
  -6   6   5    13286.02    13327.33    679.79 o 
  -4   6   5    12018.02    11838.18    276.80 o 
  -2   6   5    11735.07    11737.31    881.15 o 
   0   6   5     6268.77     5642.53    279.36 o 
   2   6   5     3640.00     3486.22    150.62 o 
   4   6   5     1174.66     1136.69    117.94 o 
 -11   7   5     4755.93     4885.58    399.03 o 
  -9   7   5    11363.22    11502.86    610.03 o 
  -7   7   5    19176.56    18929.94   1279.45 o 
  -5   7   5    21321.32    21327.50    645.78 o 
  -3   7   5    23440.47    21757.38   1254.31 o 
  -1   7   5    18286.09    17978.29    516.26 o 
   1   7   5    12455.76    11506.44    490.40 o 
   3   7   5     4359.87     4153.27    172.25 o 
 -10   8   5     3955.87     4005.47    295.43 o 
  -8   8   5     8697.17     9310.76    382.39 o 
  -6   8   5    11709.84    11843.83    533.18 o 
  -4   8   5    18290.27    18033.45    921.89 o 
  -2   8   5    12362.66    11911.74    750.73 o 
   0   8   5     8011.33     8110.85    319.86 o 
   2   8   5     3873.90     3619.52    240.18 o 
  -9   9   5     1395.09     1519.17    115.43 o 
  -7   9   5     2462.01     2308.80    157.47 o 
  -5   9   5     4767.26     4213.41    270.73 o 
  -3   9   5     4147.94     3863.16    248.74 o 
  -1   9   5     3085.55     3048.52    138.72 o 
   1   9   5     1545.72     1509.03    101.23 o 
   3   9   5     1211.66     1367.09    119.61 o 
 -10  10   5       94.19      162.05     89.45 o 
  -8  10   5      290.23      308.35    100.80 o 
  -6  10   5      614.60      672.26     85.27 o 
  -4  10   5     2707.91     2661.99    113.18 o 
  -2  10   5      630.56      637.90    103.04 o 
   0  10   5      180.14      197.89     88.02 o 
   2  10   5       85.32      130.78     94.13 o 
  -9  11   5     3422.06     3570.54    207.17 o 
  -7  11   5     5251.14     5478.51    339.91 o 
  -5  11   5     5495.46     5964.03    342.43 o 
  -3  11   5     4881.95     5193.33    176.60 o 
  -1  11   5     4889.84     4723.45    232.90 o 
   1  11   5     2851.77     2868.09    127.73 o 
  -8  12   5     8254.51     8051.19    485.75 o 
  -6  12   5    12759.12    12387.82    752.95 o 
  -4  12   5    10588.36    10125.37    422.00 o 
  -2  12   5    12209.83    12146.37    590.40 o 
   0  12   5     7950.08     7367.14    281.62 o 
  -7  13   5     7453.06     7253.18    371.04 o 
  -5  13   5    12115.08    11498.32    725.49 o 
  -3  13   5    11913.14    11332.07    509.58 o 
  -1  13   5     6912.87     6924.02    143.62 o 
   1  13   5     3794.68     3774.13    229.29 o 
  -6  14   5     3383.52     3324.53    133.49 o 
  -4  14   5     4607.15     4580.38    207.17 o 
  -2  14   5     3256.06     3188.48    138.46 o 
   0  14   5     2822.57     2869.89    135.43 o 
  -5  15   5      100.98      115.72     96.85 o 
  -3  15   5       84.69      145.85     84.87 o 
  -1  15   5       96.67      119.37     84.65 o 
  -4  16   5     1342.62     1495.50    153.14 o 
 -12   0   6     5160.28     4863.23    196.01 o 
 -10   0   6    12123.60    12176.42    580.26 o 
  -8   0   6    29915.29    25911.88   2631.83 o 
  -6   0   6    28060.85    26193.79   3340.93 o 
  -4   0   6    26737.33    26329.49   1889.28 o 
  -2   0   6    21011.32    20594.52   1131.15 o 
   0   0   6    19828.28    20841.12   1552.21 o 
   2   0   6     6982.90     6814.37    593.33 o 
 -11   1   6     5266.44     5708.00    149.42 o 
  -9   1   6     8632.72     8739.18    500.22 o 
  -7   1   6    13871.43    13396.89    476.36 o 
  -5   1   6    18604.01    18330.99    976.91 o 
  -3   1   6    16546.73    16336.49    734.42 o 
  -1   1   6     8504.96     8934.89    371.48 o 
   1   1   6     4000.59     4538.10    246.51 o 
   3   1   6     1993.66     1989.73    102.22 o 
 -12   2   6      786.81      928.51    176.52 o 
 -10   2   6     2210.01     2195.19    183.34 o 
  -8   2   6     1700.56     1602.14     99.02 o 
  -6   2   6     5264.96     5187.34    375.59 o 
  -4   2   6     4850.65     4909.39    181.24 o 
  -2   2   6     4095.82     4205.43    134.09 o 
   0   2   6      843.06     1116.12    132.77 o 
   2   2   6      751.52      967.11    109.38 o 
 -11   3   6      270.35      406.88    184.43 o 
  -9   3   6      106.02       97.35    111.23 o 
  -7   3   6      345.72      415.81     97.06 o 
  -5   3   6     1404.34     1389.25     95.68 o 
  -3   3   6     1624.18     1609.96    103.60 o 
  -1   3   6      346.31      474.83    118.93 o 
   1   3   6      186.79      170.39    103.17 o 
   3   3   6      232.31      215.06     86.79 o 
 -10   4   6     3885.98     4036.63    312.31 o 
  -8   4   6     4714.39     4646.26    163.97 o 
  -6   4   6     8225.04     8115.46    308.77 o 
  -4   4   6     6346.39     5602.29    520.13 o 
  -2   4   6     7036.08     6844.09    462.49 o 
   0   4   6     3526.07     3619.11    133.17 o 
   2   4   6     2140.83     2219.47    168.03 o 
 -11   5   6     3922.82     4093.87    408.73 o 
  -9   5   6     8560.48     8651.43    471.39 o 
  -7   5   6    12813.12    12664.36    520.07 o 
  -5   5   6    14872.64    13979.10    900.67 o 
  -3   5   6    12630.66    12924.63    434.17 o 
  -1   5   6     9723.26     9413.03    327.46 o 
   1   5   6     4846.77     4951.57    374.85 o 
 -10   6   6     4755.11     4963.35    596.87 o 
  -8   6   6    10178.41    10105.75    604.34 o 
  -6   6   6    10866.47    10780.52    526.74 o 
  -4   6   6    12920.77    13102.13    414.91 o 
  -2   6   6     8519.92     8193.50    374.95 o 
   0   6   6     6646.61     6005.86    328.37 o 
   2   6   6     2678.68     2467.70    213.67 o 
 -11   7   6     1133.08     1149.82    127.24 o 
  -9   7   6     1759.88     1732.07    169.74 o 
  -7   7   6     3044.20     2937.85    215.80 o 
  -5   7   6     3119.53     3208.02    172.79 o 
  -3   7   6     3300.96     3158.38    294.62 o 
  -1   7   6     1514.00     1469.23    108.57 o 
   1   7   6      877.43      851.18     88.02 o 
 -10   8   6       10.93      177.71    117.03 o 
  -8   8   6      208.20      179.47    104.72 o 
  -6   8   6       10.27      120.47     79.94 o 
  -4   8   6       34.55      142.25     94.00 o 
  -2   8   6       62.32       98.99     97.03 o 
   0   8   6      392.90      401.71    100.51 o 
   2   8   6      106.25      121.93     95.63 o 
  -9   9   6      838.25      926.50    103.06 o 
  -7   9   6     1854.13     2025.15    100.37 o 
  -5   9   6     3232.46     3378.34    175.08 o 
  -3   9   6     4122.42     4372.64    116.02 o 
  -1   9   6     1516.05     1637.78    108.15 o 
   1   9   6     1027.90      925.59     96.75 o 
 -10  10   6     1897.94     1897.68    151.39 o 
  -8  10   6     2754.17     2807.75    208.76 o 
  -6  10   6     4430.97     4404.29    373.18 o 
  -4  10   6     4206.48     4244.39    264.11 o 
  -2  10   6     4007.78     3981.76    221.52 o 
   0  10   6     2628.36     2466.43    170.47 o 
  -9  11   6     1566.20     1471.17    107.27 o 
  -7  11   6     1809.24     1900.42    126.63 o 
  -5  11   6     1398.31     1359.18     89.45 o 
  -3  11   6      947.58     1066.88     91.14 o 
  -1  11   6     1949.79     1796.40     86.71 o 
  -8  12   6       76.68      102.69    102.23 o 
  -6  12   6      290.01      454.71     88.28 o 
  -4  12   6      828.07      771.36     92.06 o 
  -2  12   6      372.24      347.49     82.91 o 
   0  12   6       82.84       97.98    105.08 o 
  -7  13   6      440.23      608.35    114.76 o 
  -5  13   6      643.29      687.25     89.66 o 
  -3  13   6      392.48      433.35     98.03 o 
  -1  13   6      539.75      558.12    105.35 o 
  -6  14   6     1821.54     1971.51    153.47 o 
  -4  14   6     2461.92     2168.97    190.00 o 
  -2  14   6     1718.54     1522.61    119.83 o 
 -11   1   7      911.80     1006.33    118.70 o 
  -9   1   7     2521.16     2427.90    199.92 o 
  -7   1   7     4134.28     3808.95    304.10 o 
  -5   1   7     1715.50     1894.94    118.98 o 
  -3   1   7     1994.17     2122.93    149.52 o 
  -1   1   7     1922.43     1982.76    141.14 o 
   1   1   7     1931.33     1912.29    103.56 o 
 -12   2   7     1886.52     1847.64    249.55 o 
 -10   2   7     2407.91     2537.66    161.50 o 
  -8   2   7     3400.17     3308.54    134.12 o 
  -6   2   7     5409.41     5095.08    320.33 o 
  -4   2   7     7339.23     7575.37    273.79 o 
  -2   2   7     4332.90     4582.91    315.06 o 
   0   2   7     1778.72     1670.17     99.36 o 
 -11   3   7     1570.90     1524.36    237.72 o 
  -9   3   7     2956.02     2916.55    111.58 o 
  -7   3   7     3334.47     3187.67    338.11 o 
  -5   3   7     5435.03     5305.35    416.71 o 
  -3   3   7     3812.46     3937.78    157.85 o 
  -1   3   7     3252.38     3170.10    241.51 o 
   1   3   7     1259.23     1320.95    117.10 o 
 -10   4   7      391.88      522.79     94.76 o 
  -8   4   7      670.81      684.59     94.37 o 
  -6   4   7      853.76      778.35    104.26 o 
  -4   4   7      365.97      373.45    102.54 o 
  -2   4   7      666.58      676.29     94.61 o 
   0   4   7      609.62      650.65     96.19 o 
 -11   5   7      181.92      351.94    131.87 o 
  -9   5   7      474.03      448.19    103.67 o 
  -7   5   7      322.27      354.71     86.84 o 
  -5   5   7      473.78      577.08    110.77 o 
  -3   5   7      106.66      153.01     99.29 o 
  -1   5   7      177.39      181.83    111.36 o 
   1   5   7        7.49       16.55     89.64 o 
 -10   6   7     2700.53     2598.37    282.28 o 
  -8   6   7     3505.81     3478.22    345.55 o 
  -6   6   7     5066.79     5196.08    227.09 o 
  -4   6   7     3613.02     3792.51    191.98 o 
  -2   6   7     2844.88     2694.72    236.06 o 
   0   6   7     1338.10     1455.62    110.01 o 
 -11   7   7     3632.22     3586.95    566.38 o 
  -9   7   7     6766.00     6120.98    370.50 o 
  -7   7   7     9702.79     9670.41    437.34 o 
  -5   7   7     7939.48     8189.40    251.73 o 
  -3   7   7     7245.38     7544.65    434.22 o 
  -1   7   7     4794.25     4732.78    248.33 o 
 -10   8   7     2807.74     2752.72    161.90 o 
  -8   8   7     4687.87     4699.38    236.62 o 
  -6   8   7     5188.32     5257.42    178.75 o 
  -4   8   7     6668.00     7053.50    170.41 o 
  -2   8   7     3799.79     3877.41    154.31 o 
   0   8   7     1938.39     1872.99    183.88 o 
  -9   9   7      963.45     1004.51     91.77 o 
  -7   9   7     1251.33     1400.08    147.64 o 
  -5   9   7     2175.01     2215.70    116.35 o 
  -3   9   7     1526.20     1552.59    109.58 o 
  -1   9   7      948.66      873.84     94.04 o 
  -8  10   7      103.73      322.81     98.94 o 
  -6  10   7      207.27      301.95     82.80 o 
  -4  10   7      956.14      989.06    103.98 o 
  -2  10   7      195.65      211.97     88.64 o 
  -7  11   7     2398.57     2599.69    165.94 o 
  -5  11   7     1992.13     2044.10    156.03 o 
  -3  11   7     1291.80     1228.38    106.83 o 
  -8  12   7     4446.18     5592.15    567.32 o 
  -6  12   7     5420.83     5701.25    474.09 o 
  -4  12   7     3524.74     3524.62    203.95 o 
  -5  13   7     4664.30     4655.23    277.86 o 
 -10   0   8     6249.09     6028.23    484.83 o 
  -8   0   8    12579.51    10395.62   2032.70 o 
  -6   0   8     9264.72     9548.67   1231.53 o 
  -4   0   8     6512.24     6726.03    415.23 o 
  -2   0   8     4521.28     4701.91    527.36 o 
 -11   1   8     3012.99     2874.35    185.92 o 
  -9   1   8     3718.25     3712.09    291.84 o 
  -7   1   8     4609.69     4767.35    292.54 o 
  -5   1   8     5037.32     4959.61    337.75 o 
  -3   1   8     3812.74     3757.92    247.26 o 
  -1   1   8     1564.18     1647.89    113.38 o 
 -10   2   8     1038.20      959.46     92.50 o 
  -8   2   8      552.73      712.95    107.04 o 
  -6   2   8     1400.62     1533.37    107.35 o 
  -4   2   8     1182.76     1157.89    105.04 o 
  -2   2   8      785.99      870.50    104.06 o 
 -11   3   8      236.51      290.41    110.86 o 
  -9   3   8       89.10       83.39     91.32 o 
  -7   3   8      197.45      287.37     94.66 o 
  -5   3   8      556.76      696.87    107.52 o 
  -3   3   8      675.37      800.02    106.77 o 
  -1   3   8      111.89      164.87     96.41 o 
 -10   4   8     2165.59     1800.09    138.47 o 
  -8   4   8     2190.94     2359.50    210.78 o 
  -6   4   8     2964.71     3103.08    240.75 o 
  -4   4   8     1980.60     2106.38    142.09 o 
  -2   4   8     1726.53     1813.90    121.97 o 
 -11   5   8     2327.23     1826.98    141.46 o 
  -9   5   8     4231.81     3999.21    198.06 o 
  -7   5   8     4979.86     4637.15    423.85 o 
  -5   5   8     4831.09     4946.58    141.63 o 
  -3   5   8     3059.78     3213.39    148.72 o 
  -1   5   8     2212.54     2294.85    114.89 o 
 -10   6   8     2511.43     2617.15    174.11 o 
  -8   6   8     4340.52     4514.10    256.31 o 
  -6   6   8     3733.49     3810.38    151.59 o 
  -4   6   8     3460.25     3811.05    180.83 o 
  -2   6   8     2036.14     2261.93    141.90 o 
  -9   7   8      695.28      686.98     84.96 o 
  -7   7   8      993.38     1115.52    100.52 o 
  -5   7   8      730.37      962.35    106.87 o 
  -3   7   8      779.40      877.85    125.60 o 
  -8   8   8      220.98      216.95     88.41 o 
  -6   8   8       55.67      191.26     91.98 o 
  -4   8   8       50.05      195.50     99.04 o 
  -9   9   8      559.13      571.51     93.85 o 
  -7   9   8     1038.92     1011.42     99.86 o 
  -5   9   8     1447.57     1494.11    132.81 o 
  -3   9   8     1710.53     1660.93    112.18 o 
  -8  10   8     1561.92     1705.13    156.44 o 
  -6  10   8     2039.06     2378.33    119.14 o 
  -4  10   8     1651.02     1692.79    103.98 o 
  -9   1   9     1117.18     1034.38    104.68 o 
  -7   1   9     1777.63     1882.83    152.36 o 
  -5   1   9      491.09      641.00    123.68 o 
  -3   1   9      493.45      479.76     93.10 o 
 -10   2   9     1303.43     1259.47    104.93 o 
  -8   2   9     1391.07     1479.18    100.54 o 
  -6   2   9     1827.55     2052.74    125.77 o 
  -4   2   9     2140.27     2321.01    133.84 o 
  -9   3   9     1523.23     1700.22    111.55 o 
  -7   3   9     1279.91     1256.87     97.06 o 
  -5   3   9     1864.53     1929.46    123.01 o 
  -3   3   9     1066.53     1256.95    139.06 o 
 -10   4   9      264.75      418.51     87.48 o 
  -8   4   9      425.70      441.00     95.06 o 
  -6   4   9      421.20      444.48     89.20 o 
  -4   4   9      162.50      237.52     89.95 o 
  -9   5   9      117.46      137.73     87.03 o 
  -7   5   9       24.32      155.77     88.96 o 
  -5   5   9       56.07       85.23     93.21 o 
  -8   6   9     1090.10     1185.48     99.02 o 
  -6   6   9     1269.30     1482.89    101.90 o 
  -7   7   9     3233.70     3232.08    136.39 o 
  -5   7   9     2028.83     2186.13    141.30 o 
                                                 
